# Supplementary material for: Combining Self-Reported Information with Radiographic Bone Loss to Screen Periodontitis: A Performance Study
Source: J Clin Med. 2025 Jun 26;14(13):4531. doi: 10.3390/jcm14134531 (PMC12249554; doi:10.3390/jcm14134531)
Supplement: Supplementary file 1 [file jcm-14-04531-s001.zip]

Archive with 1 entries (1 files):
- jcm-3680516-supplementary.pdf
